# Supplementary material for: Impact of genome assembly status on ChIP-Seq and ChIP-PET data mapping
Source: BMC Res Notes. 2009 Dec 16;2:257. doi: 10.1186/1756-0500-2-257 (PMC2804576; doi:10.1186/1756-0500-2-257)
Supplement: Additional file 2 — Table S1. Statistics of genome assemblies. For a few species (grayed name), the estimated ChIP-Seq and ChIP-PET mapping efficiency is particularly low. [file 1756-0500-2-257-S2.XLS]

## Sheet: Sheet1_2
Species	Genome size (Gb)	Total number of scaffolds/chromosome	Assembly size (bp)	Total number of gaps	Cumulated gaps size (bp)	Assembly gaps (% unsequenced)	Average scaffold size (bp)
Aedes aegypti	1.3	4758	1383971543	31448	73912647	5.34062	290873
Anopheles gambiae	0.28	7	273093681	16817	20671765	7.56948	39013383
Arabidopsis thaliana	0.145	5	121173031	95	191411	0.157965	2.42346e+07
Bos taurus	~3	32	3033353239	87746	301618845	9.94341	9.47923e+07
Canis familiaris	2.4	41	2531673953	29775	146699980	5.79458	6.17481e+07
Cavia porcellus	3.4	274482	3414840009	498945	1463029099	42.8433	12441
Ciona intestinalis	0.11	4370	79690041	14611	26120390	32.7775	18235.7
Ciona savignyi	0.17	374	176989013	4243	3243722	1.83273	473233
Danio rerio	1.5	5010	163490479	15394	1544909	0.944953	32632.8
Dasypus novemcinctus	~3	1222	443649802	73428	237887131	53.6205	363052
Drosophila melanogaster	0.18	12	132576936	733	4645712	3.50416	11048078
Echinops telfairi	~3	959	411488741	61127	209829832	50.9928	429081
Erinaceus europaeus	~3	352700	3377524115	495323	1242866514	36.7982	9576.2
Felis catus	~3	741	618922447	109756	331093157	53.4951	835253
Gallus gallus	1	42	1035899720	73997	52997075	5.11604	2.46643e+07
Gasterosteus aculeatus	0.67	1844	461533448	15124	14920711	3.23286	250289
Loxodonta africana	~3	672	290433888	63876	113201112	38.9766	432193
Macaca mulatta	~3	121810	3097163396	178876	226566545	7.31529	25426.2
Microcebus murinus	~3	172937	2910103014	496877	1057583127	36.3418	16827.5
Monodelphis domestica	3.5	11	3442622407	58902	101047169	2.93518	3.12966e+08
Mus musculus	2.5	210	2762235548	838	85013652	3.07771	1.31535e+07
Myotis lucifugus	~3	178934	2858716202	462037	1184348965	41.4294	15976.4
Ochotona princeps	~3	175328	3430729970	539116	1522329539	44.3733	19567.5
Ornithorhynchus anatinus	~3	291080	1994988996	237367	151502812	7.59417	6853.75
Oryctolagus cuniculus	2.5	40	44140780	7581	17701838	40.1031	1.10352e+06
Oryzias latipes	1.7	7188	868983502	127263	168740882	19.4182	120894
Otolemur garnettii	~3	107969	3429343029	634409	1459583054	42.5616	31762.3
Rattus norvegicus	2.8	22	2718897321	315361	241261715	8.87351	1.23586e+08
Sorex araneus	~3	243136	2944193050	423200	1109603921	37.6879	12109.2
Spermophilus tridecemlineatus	~3	147819	3432037598	636092	1557651056	45.3856	23217.8
Takifugu rubripes	0.39	7213	393296343	24021	42108485	10.7066	54526
Tetraodon nigroviridis	0.34	8	227394361	33718	64361787	28.304	2.84243e+07
Tupaia belangeri	~3	137538	3432653984	652264	1453410300	42.3407	24957.9
Xenopus tropicalis	1.7	19759	1513925492	171710	154685268	10.2175	76619.5
Homo spiens	3.4	93	3137161264	457	239845127	7.64529	3.37329e+07
Mus musculus	2.7	35	2725765481	1011	105419354	3.86751	7.7879e+07
