# Supplementary material for: Impact of genome assembly status on ChIP-Seq and ChIP-PET data mapping
Source: BMC Res Notes. 2009 Dec 16;2:257. doi: 10.1186/1756-0500-2-257 (PMC2804576; doi:10.1186/1756-0500-2-257)
Supplement: Additional file 3 — Table S2. Outcome of simulated ChIP-Seq mapping. [file 1756-0500-2-257-S3.XLS]

## Sheet: Summary
Transcription Factor	GEO accession	Minimal tag mapping succes (%)	Median tag mapping succes (%)	Average tag mapping succes (%)	Maximal tag mapping succes (%)	Minimal DNA binding sites finding succes (%)	Median DNA binding sites finding succes (%)	Average DNA binding sites finding succes (%)	Maximal DNA binding sites finding succes (%)
Nanog	GSM288345	47.5127	85.6966	77.3832	99.9726	49.9371	86.3454	78.8767	101.738
Oct4	GSM288346	46.8035	85.0661	77.3263	99.8898	49.7192	86.007	78.7085	100.429
Sox2	GSM288347	47.1218	85.2727	77.2028	100.03	48.9714	86.3102	78.6294	99.9671
Smad1	GSM288348	46.8652	84.8479	76.9521	99.1095	50.4193	86.1244	78.9532	102.484
E2f1	GSM288349	48.0508	86.2722	77.9675	99.9563	50.5403	86.8756	79.208	100.204
Tcfcp2I1	GSM288350	47.6332	85.4853	77.4747	99.9398	50.0052	86.18	78.7875	99.909
CTCF	GSM288351	47.7439	86.0758	77.8215	99.9415	49.796	86.8138	79.1918	100.751
Zfx	GSM288352	47.6728	86.312	77.8165	100.01	49.6726	87.0517	79.1236	100.193
STAT3	GSM288353	47.4402	83.9334	77.1518	99.75	50.4443	85.5884	78.7719	100.366
Klf4	GSM288354	47.7892	85.4971	77.2483	99.7361	50.3558	86.4639	78.8144	100.769
Esrrb	GSM288355	47.7553	85.2789	77.418	100.01	49.9761	86.204	78.8384	100.053
c-Myc	GSM288356	47.5449	85.0438	77.2516	100.128	50.3512	86.0649	78.6015	99.7441
n-Myc	GSM288357	47.6471	85.6113	77.7701	99.9547	50.0711	86.769	79.3056	101.186
GFP control	GSM288358	42.5308	85.1939	76.872	100.361	40.1146	77.1077	78.3065	167.448
p300	GSM288359	46.3757	79.7974	77.3505	102.496	49.2092	84.955	79.3346	100.833
Suz12	GSM288360	46.8191	85.764	77.3653	99.9087	49.6914	86.6164	78.9131	101.084

## Sheet: Nanog_GSM288345
Species	Average expected tag count per simulation run	Average mapped tags per simulation run	Average mapped tags per simulation run (%)	Average number of expected DNA binding sites per simulation run	Average number of DNA binding sites found per simulation run	Average DNA binding sites found per simulation run (%)
Aedes aegypti	362640	343419	94.6997	26901.8	25538.9	94.9339
Anopheles gambiae	77005.9	71328.3	92.6271	5670.31	5309.36	93.6343
Arabidopsis thaliana	22102.6	22096.5	99.9726	1556.81	1583.86	101.738
Bos taurus	657248	620159	94.357	48888.7	46220.2	94.5418
Canis familiaris	679797	640282	94.1871	50597.7	47759.3	94.3903
Cavia porcellus	677432	371763	54.8783	50393.1	28743.6	57.0387
Ciona intestinalis	21570.4	14508.9	67.2632	1580.23	1099.92	69.6047
Ciona savignyi	48631.3	47681	98.0458	3636.34	3575.38	98.3238
Danio rerio	295922	295173	99.7467	22196	22181.7	99.9357
Dasypus novemcinctus	121307	58102.6	47.8972	8860.33	4441.77	50.131
Drosophila melanogaster	26911.4	25957.4	96.4549	1985	1916.76	96.5625
Echinops telfairi	117027	58111.4	49.6564	8737.58	4572.49	52.3314
Erinaceus europaeus	676068	410620	60.7364	50279.2	31853.1	63.3524
Felis catus	179590	85328.3	47.5127	13323.6	6653.45	49.9371
Gallus gallus	295244	281159	95.2296	21829.7	20945.5	95.9496
Gasterosteus aculeatus	132595	128333	96.7861	9764.02	9510.53	97.4038
Loxodonta africana	83121.2	52713.8	63.4181	6084.76	4030.86	66.2451
Macaca mulatta	679038	629779	92.7457	50582.9	47303.9	93.5175
Microcebus murinus	688147	437507	63.5775	51215	33943.4	66.2764
Monodelphis domestica	350034	338309	96.6502	26008.8	25191.1	96.8561
Mus musculus	678491	657407	96.8926	50540.1	49025.9	97.0039
Myotis lucifugus	683956	396282	57.9396	50912	30643.4	60.189
Ochotona princeps	678557	380459	56.0689	50462.6	29477.5	58.4145
Ornithorhynchus anatinus	474750	437970	92.2527	35473.8	33217	93.638
Oryctolagus cuniculus	12485.7	7770.03	62.2316	895.258	584.695	65.3102
Oryzias latipes	241139	196583	81.523	17976.6	14766.7	82.1439
Otolemur garnettii	674669	394175	58.4249	50216.7	30658.6	61.0526
Rattus norvegicus	684251	625763	91.4523	50927.9	46872	92.0359
Sorex araneus	684381	418907	61.2096	50911.5	32402.1	63.6441
Spermophilus tridecemlineatus	684369	376608	55.03	50989.4	29347.6	57.5563
Takifugu rubripes	105011	94373.1	89.8701	7726.53	6996.13	90.5468
Tetraodon nigroviridis	58936.7	43012.3	72.9806	4367.46	3294.75	75.4385
Tupaia belangeri	680120	397098	58.3864	50627.4	30785.9	60.8088
Xenopus tropicalis	404652	365503	90.3254	30054.1	27446	91.3219
Summary

## Sheet: Oct4_GSM288346
Species	Average expected tag count per simulation run	Average mapped tags per simulation run	Average mapped tags per simulation run (%)	Average number of expected DNA binding sites per simulation run	Average number of DNA binding sites found per simulation run	Average DNA binding sites found per simulation run (%)
Aedes aegypti	72136.9	67925.3	94.1616	7245.24	6878.9	94.9437
Anopheles gambiae	14582.1	13648.7	93.5988	1446.44	1357.59	93.8575
Arabidopsis thaliana	4851.7	4846.36	99.8898	477.108	479.153	100.429
Bos taurus	146424	137657	94.0129	14695.1	13844	94.2079
Canis familiaris	150212	141374	94.1163	15074.1	14218.8	94.3256
Cavia porcellus	150527	82150.4	54.5752	15153.6	8626.56	56.9275
Ciona intestinalis	4618.02	3100.23	67.1333	487.986	333.711	68.3852
Ciona savignyi	8662	8512.68	98.2762	851.447	849.189	99.7348
Danio rerio	67659.7	67444.3	99.6817	6797.24	6802.88	100.083
Dasypus novemcinctus	25599.4	11981.4	46.8035	2541.74	1263.73	49.7192
Drosophila melanogaster	6617.45	6377.24	96.3701	634.371	604.533	95.2965
Echinops telfairi	24034.1	12340	51.3436	2371.26	1251.78	52.7897
Erinaceus europaeus	149561	90501.4	60.5115	15046.3	9508.32	63.1937
Felis catus	39452.4	18904.5	47.9173	3904.31	1962.18	50.2569
Gallus gallus	60189.7	57401	95.3668	6095.45	5842.19	95.8452
Gasterosteus aculeatus	30368.4	29358.7	96.6751	3036.02	2966.67	97.7159
Loxodonta africana	17799.7	11060.2	62.137	1777.23	1186.55	66.7645
Macaca mulatta	150465	139144	92.4759	15132.3	14123.3	93.3317
Microcebus murinus	149983	95184.4	63.4634	15066	9927.23	65.8916
Monodelphis domestica	76970	74080.8	96.2464	7737.54	7469.15	96.5312
Mus musculus	151122	146085	96.6666	15204.1	14677.6	96.5371
Myotis lucifugus	149931	86785.7	57.8838	15048.7	9036.78	60.0501
Ochotona princeps	150798	84075.5	55.7538	15207.6	8881.62	58.4026
Ornithorhynchus anatinus	103978	95701.7	92.0406	10426.1	9763.81	93.6476
Oryctolagus cuniculus	2485.55	1603.39	64.5086	232.352	148.931	64.0974
Oryzias latipes	48452.2	38887.3	80.2591	4867.91	3952.89	81.2029
Otolemur garnettii	134068	78152.8	58.2935	13456.9	8220.87	61.0902
Rattus norvegicus	150275	136939	91.1261	15124.2	13853.7	91.5992
Sorex araneus	151380	92244.5	60.9355	15201.8	9648.65	63.4705
Spermophilus tridecemlineatus	134858	73926.6	54.8182	13569.9	7805.2	57.5182
Takifugu rubripes	19785	17781.4	89.8732	1962.99	1782.61	90.8111
Tetraodon nigroviridis	14004.2	10262	73.278	1359.41	1024.32	75.35
Tupaia belangeri	150423	87809.2	58.3747	15103.5	9187.85	60.8327
Xenopus tropicalis	89893.8	81378	90.5268	8980.39	8194.58	91.2497
Summary

## Sheet: Sox2_GSM288347
Species	Average expected tag count per simulation run	Average mapped tags per simulation run	Average mapped tags per simulation run (%)	Average number of expected DNA binding sites per simulation run	Average number of DNA binding sites found per simulation run	Average DNA binding sites found per simulation run (%)
Aedes aegypti	77512	73495.1	94.8177	6710.02	6364.13	94.8452
Anopheles gambiae	17010.8	15829.8	93.0578	1454.36	1364.48	93.82
Arabidopsis thaliana	4646.18	4647.59	100.03	388.626	386.943	99.567
Bos taurus	132356	124683	94.2031	11543.5	10883	94.2779
Canis familiaris	137000	129160	94.2769	11905.3	11278.2	94.7323
Cavia porcellus	137930	75597	54.8082	12007.2	6837.88	56.9482
Ciona intestinalis	3752.68	2578.75	68.7175	334.646	236.095	70.5508
Ciona savignyi	9139.78	8966.42	98.1031	789.398	777.429	98.4839
Danio rerio	57308	57141.5	99.7094	4965.97	4964.34	99.9671
Dasypus novemcinctus	24068.8	11341.7	47.1218	2066.57	1012.03	48.9714
Drosophila melanogaster	6047.06	5743.45	94.9792	524.957	497.673	94.8027
Echinops telfairi	21960.2	10966	49.9357	1916.99	978.134	51.0245
Erinaceus europaeus	136286	82552.1	60.5729	11860.1	7487.15	63.1288
Felis catus	34055.7	16264.2	47.7576	2945.25	1479.73	50.2411
Gallus gallus	56974.5	54247.7	95.214	4903.04	4698.79	95.8343
Gasterosteus aculeatus	24199.4	23400.4	96.6985	2091.12	2033.41	97.2407
Loxodonta africana	17087.6	10757.3	62.9536	1471.91	971.849	66.0264
Macaca mulatta	137036	127095	92.7456	11910.6	11129.8	93.4445
Microcebus murinus	135332	85925.7	63.4924	11788.9	7807.71	66.2292
Monodelphis domestica	68796.6	66325	96.4075	6004.4	5814.79	96.842
Mus musculus	135331	131153	96.9125	11784	11418.4	96.8971
Myotis lucifugus	138069	79892.1	57.8641	12012.5	7232.33	60.2066
Ochotona princeps	137482	76374.6	55.5524	11969.7	6921.83	57.8282
Ornithorhynchus anatinus	97302.3	89549.4	92.0321	8418.6	7889.05	93.7097
Oryctolagus cuniculus	2793.1	1601.93	57.353	233.147	145.689	62.4881
Oryzias latipes	48526.9	39312.4	81.0116	4244.27	3470.21	81.7623
Otolemur garnettii	136181	79581.5	58.4381	11833.4	7237.22	61.159
Rattus norvegicus	136167	124430	91.3801	11843.7	10891.3	91.9584
Sorex araneus	136578	83308.3	60.9967	11892.7	7524.66	63.2712
Spermophilus tridecemlineatus	136734	75081.6	54.9109	11892.3	6880.89	57.86
Takifugu rubripes	23839.9	21344.8	89.5338	2058.51	1870.32	90.8582
Tetraodon nigroviridis	13490.1	10117.7	75.0009	1143.5	872.793	76.3264
Tupaia belangeri	136310	79257.6	58.145	11844.4	7215.87	60.9225
Xenopus tropicalis	85316.3	76922.9	90.162	7353.1	6704.09	91.1737
Summary

## Sheet: Smad1_GSM288348
Species	Average expected tag count per simulation run	Average mapped tags per simulation run	Average mapped tags per simulation run (%)	Average number of expected DNA binding sites per simulation run	Average number of DNA binding sites found per simulation run	Average DNA binding sites found per simulation run (%)
Aedes aegypti	29042.3	27498.1	94.6829	4517.28	4281.61	94.7828
Anopheles gambiae	6028.31	5589.89	92.7272	910.894	861.733	94.603
Arabidopsis thaliana	1940.53	1911.19	98.4882	265.373	271.966	102.484
Bos taurus	51592.8	48479.2	93.965	7887.15	7456.57	94.5407
Canis familiaris	53048.5	49841	93.9536	8164.43	7684.55	94.1223
Cavia porcellus	52500.2	28350.9	54.0015	8059.27	4558.69	56.5645
Ciona intestinalis	2096.11	1426.1	68.0359	289.632	205.725	71.0298
Ciona savignyi	3120.33	3061.35	98.1097	464.909	470.744	101.255
Danio rerio	2877.35	2851.73	99.1095	456.369	450.533	98.7212
Dasypus novemcinctus	9504.93	4454.5	46.8652	1443.81	727.956	50.4193
Drosophila melanogaster	2498.75	2409.88	96.4435	374.899	351.879	93.8596
Echinops telfairi	8776.14	4271.8	48.6752	1291.34	660.249	51.129
Erinaceus europaeus	53819.1	32658.8	60.6825	8299.37	5229.11	63.0061
Felis catus	14395.8	6873.26	47.7448	2224.02	1126.39	50.6466
Gallus gallus	22058.9	20993.7	95.1715	3362.82	3226.76	95.9539
Gasterosteus aculeatus	8880.41	8467.09	95.3457	1346.29	1329.61	98.7617
Loxodonta africana	6083.46	3669.65	60.3218	926.418	598.164	64.5675
Macaca mulatta	53211.2	49308.4	92.6655	8209.66	7656.7	93.2645
Microcebus murinus	53582.6	33490.1	62.5018	8249.14	5444.18	65.997
Monodelphis domestica	27026.9	25909.3	95.8652	4180.47	4040.11	96.6425
Mus musculus	53648.1	51738.7	96.4409	8275.07	7999.67	96.672
Myotis lucifugus	52405.4	30170.2	57.5707	8099.09	4845.13	59.8231
Ochotona princeps	54182.3	29956.5	55.2883	8333.86	4816.69	57.7966
Ornithorhynchus anatinus	36805.6	33825.2	91.9021	5667.97	5300.14	93.5104
Oryctolagus cuniculus	949.941	578.784	60.9284	152.735	103.77	67.9415
Oryzias latipes	18882.2	15283.1	80.9395	2926.09	2378.53	81.287
Otolemur garnettii	53704.7	30935.7	57.6033	8261.03	5020.4	60.7721
Rattus norvegicus	53367.3	48911.2	91.6502	8226.1	7571.49	92.0423
Sorex araneus	53970.7	33069.2	61.2724	8276.17	5253.04	63.4719
Spermophilus tridecemlineatus	53149	28993.1	54.5505	8205.94	4702.98	57.3119
Takifugu rubripes	8310.48	7376.07	88.7563	1280.41	1164.69	90.9618
Tetraodon nigroviridis	4776.94	3631.15	76.0143	718.187	560.784	78.0833
Tupaia belangeri	53522.5	31031.8	57.9791	8245.13	4995.96	60.5928
Xenopus tropicalis	31796.4	28654.2	90.1179	4883.52	4482.63	91.7909
Summary

## Sheet: E2f1_GSM288349
Species	Average expected tag count per simulation run	Average mapped tags per simulation run	Average mapped tags per simulation run (%)	Average number of expected DNA binding sites per simulation run	Average number of DNA binding sites found per simulation run	Average DNA binding sites found per simulation run (%)
Aedes aegypti	899308	851562	94.6908	34397.3	32614.7	94.8177
Anopheles gambiae	193156	181552	93.9926	7372.07	6974.59	94.6083
Arabidopsis thaliana	63461.4	63433.7	99.9563	2329.07	2319.27	99.5794
Bos taurus	1.56344e+06	1.47295e+06	94.212	59589.3	56220.6	94.3467
Canis familiaris	1.80343e+06	1.69981e+06	94.2542	68786.1	65057.7	94.5798
Cavia porcellus	1.6226e+06	889478	54.8181	61943.6	35279.9	56.9549
Ciona intestinalis	127701	106184	83.1509	4968.19	4161.19	83.7567
Ciona savignyi	86495.5	85308.5	98.6277	3303.34	3250.65	98.4049
Danio rerio	89344.2	88860.7	99.4588	3513.64	3520.81	100.204
Dasypus novemcinctus	296418	142431	48.0508	11346.7	5739.16	50.5798
Drosophila melanogaster	56704.6	53774.3	94.8324	2239.66	2120.47	94.6783
Echinops telfairi	278573	140624	50.48	10520.7	5503.66	52.3128
Erinaceus europaeus	1.81826e+06	1.11003e+06	61.049	69542.6	43954.9	63.2057
Felis catus	433626	211238	48.7142	16727.1	8453.93	50.5403
Gallus gallus	760800	725311	95.3352	28836.9	27679.1	95.985
Gasterosteus aculeatus	202156	194664	96.2941	7728.09	7499.38	97.0406
Loxodonta africana	188244	117667	62.508	7062.29	4672.83	66.166
Macaca mulatta	1.61899e+06	1.50001e+06	92.6512	61765.7	57673.9	93.3753
Microcebus murinus	1.80536e+06	1.15014e+06	63.7073	68862.1	45665.2	66.314
Monodelphis domestica	842229	812704	96.4944	32102.6	31087.9	96.839
Mus musculus	1.35667e+06	1.31305e+06	96.785	51885.4	50220.3	96.7908
Myotis lucifugus	1.79239e+06	1.04222e+06	58.1467	68435.6	41252.1	60.2788
Ochotona princeps	1.80147e+06	1.01132e+06	56.1386	68700.8	40074.9	58.3326
Ornithorhynchus anatinus	1.25311e+06	1.15626e+06	92.2713	47928.8	44912.7	93.7071
Oryctolagus cuniculus	42735.4	26955.3	63.0748	1544.27	991.622	64.2129
Oryzias latipes	564820	457831	81.0578	21602.2	17723.5	82.045
Otolemur garnettii	1.61982e+06	951185	58.7215	61702.7	37906.6	61.4342
Rattus norvegicus	1.61909e+06	1.48133e+06	91.491	61871.8	56907.3	91.9761
Sorex araneus	1.61303e+06	994077	61.628	61543	39269.2	63.8077
Spermophilus tridecemlineatus	1.34512e+06	750025	55.7589	51298.8	29748.3	57.9903
Takifugu rubripes	173500	155098	89.3936	6862.06	6175.47	89.9944
Tetraodon nigroviridis	169183	125385	74.1117	6388.01	4837.6	75.7294
Tupaia belangeri	1.60226e+06	939516	58.6368	61063.2	37310.6	61.1017
Xenopus tropicalis	1.12005e+06	1.01256e+06	90.4028	42694.5	39014.8	91.3814
Summary

## Sheet: Tcfcp2I1_GSM288350
Species	Average expected tag count per simulation run	Average mapped tags per simulation run	Average mapped tags per simulation run (%)	Average number of expected DNA binding sites per simulation run	Average number of DNA binding sites found per simulation run	Average DNA binding sites found per simulation run (%)
Aedes aegypti	986308	933876	94.684	39008.1	37040.9	94.9568
Anopheles gambiae	172417	159407	92.4541	6833.49	6373.32	93.266
Arabidopsis thaliana	50473.4	50443	99.9398	1989.72	1985.12	99.769
Bos taurus	1.55301e+06	1.46546e+06	94.363	61607.5	58210.8	94.4864
Canis familiaris	1.59714e+06	1.50543e+06	94.2578	63298.8	59793.2	94.4617
Cavia porcellus	1.81018e+06	989799	54.6795	71709.6	40814.2	56.9159
Ciona intestinalis	39239.4	26783.2	68.2559	1565.76	1116.58	71.3119
Ciona savignyi	130104	127768	98.2045	5125.64	5026.06	98.0572
Danio rerio	547390	546154	99.7743	21599.9	21580.3	99.909
Dasypus novemcinctus	327299	155903	47.6332	12934.5	6467.9	50.0052
Drosophila melanogaster	72117.3	68402.4	94.8487	2902.49	2746.8	94.636
Echinops telfairi	291750	147248	50.4705	11630.9	6082.11	52.2925
Erinaceus europaeus	1.8063e+06	1.10009e+06	60.9029	71579.3	45295	63.2795
Felis catus	448076	215507	48.0961	17643.1	8850.98	50.1667
Gallus gallus	667948	636802	95.337	26502.8	25450.3	96.0287
Gasterosteus aculeatus	288253	278960	96.7762	11438.7	11132.7	97.3247
Loxodonta africana	203944	128243	62.8813	8042.31	5304.66	65.9594
Macaca mulatta	1.79887e+06	1.66998e+06	92.8354	71341.3	66718	93.5195
Microcebus murinus	1.81892e+06	1.1636e+06	63.9719	72057.5	47862.8	66.4231
Monodelphis domestica	947256	913608	96.4479	37610.6	36385.1	96.7416
Mus musculus	1.79655e+06	1.74015e+06	96.8607	71186.9	68964.8	96.8785
Myotis lucifugus	1.80308e+06	1.04419e+06	57.9115	71424.2	42982.7	60.1794
Ochotona princeps	1.62142e+06	910504	56.1546	64299.4	37563.5	58.4196
Ornithorhynchus anatinus	1.22902e+06	1.13266e+06	92.1599	48809.3	45707.8	93.6457
Oryctolagus cuniculus	27617.9	17336.2	62.7714	1091.34	707.375	64.8173
Oryzias latipes	646304	523593	81.0134	25557.3	20905.9	81.7998
Otolemur garnettii	1.79648e+06	1.05747e+06	58.8636	71217.8	43685.7	61.3411
Rattus norvegicus	1.80997e+06	1.65961e+06	91.6929	71766.9	66114.6	92.1241
Sorex araneus	1.80344e+06	1.10509e+06	61.2766	71510.6	45447.2	63.5531
Spermophilus tridecemlineatus	1.5943e+06	881203	55.272	63183.8	36526.6	57.81
Takifugu rubripes	286314	257559	89.9571	11371	10297.6	90.5602
Tetraodon nigroviridis	146226	108736	74.3621	5795.58	4391.33	75.7704
Tupaia belangeri	1.61096e+06	945877	58.7151	63797	38940.2	61.0377
Xenopus tropicalis	1.0682e+06	964730	90.3137	42305.4	38636.2	91.327
Summary

## Sheet: CTCF_GSM288351
Species	Average expected tag count per simulation run	Average mapped tags per simulation run	Average mapped tags per simulation run (%)	Average number of expected DNA binding sites per simulation run	Average number of DNA binding sites found per simulation run	Average DNA binding sites found per simulation run (%)
Aedes aegypti	647518	612879	94.6505	34520.1	32773.7	94.9408
Anopheles gambiae	116791	108219	92.6603	6266.47	5859.81	93.5104
Arabidopsis thaliana	24779.7	24765.2	99.9415	1369.56	1379.85	100.751
Bos taurus	1.09779e+06	1.03401e+06	94.1909	58892.9	55587.7	94.3878
Canis familiaris	1.1277e+06	1.0628e+06	94.245	60443.6	57032	94.3558
Cavia porcellus	1.13847e+06	624159	54.8245	61098.1	34820.1	56.9905
Ciona intestinalis	69748.4	57538.6	82.4945	3848.42	3207.76	83.3528
Ciona savignyi	77891.6	76541.4	98.2665	4212.43	4151.22	98.5468
Danio rerio	475068	473981	99.7712	25461.6	25467.6	100.024
Dasypus novemcinctus	183487	88091.9	48.0098	10034.6	5042.4	50.2502
Drosophila melanogaster	46339.6	44501.6	96.0337	2479.9	2388.7	96.3224
Echinops telfairi	166751	83998.8	50.3738	9105.54	4753.98	52.2098
Erinaceus europaeus	1.13366e+06	692845	61.116	60818.2	38592.9	63.4561
Felis catus	273944	130792	47.7439	14777.1	7358.42	49.796
Gallus gallus	481093	459108	95.4301	25743.2	24717.8	96.0167
Gasterosteus aculeatus	220743	214046	96.9661	11760.7	11445.2	97.3178
Loxodonta africana	106097	66964.7	63.1167	5781.78	3811	65.9139
Macaca mulatta	1.13153e+06	1.0434e+06	92.2116	60714	56450.9	92.9783
Microcebus murinus	1.12053e+06	712368	63.5743	60137	39747.5	66.0949
Monodelphis domestica	573778	554772	96.6876	30836	29915.5	97.0148
Mus musculus	1.01254e+06	978753	96.6633	54342.5	52505.3	96.6192
Myotis lucifugus	1.13848e+06	659591	57.9361	61015.7	36683.6	60.1216
Ochotona princeps	1.00254e+06	559935	55.8514	53760	31356.5	58.3267
Ornithorhynchus anatinus	806557	743712	92.2082	43114.5	40381.9	93.6621
Oryctolagus cuniculus	16719.9	10257.5	61.3492	914.656	591.876	64.7102
Oryzias latipes	344843	278374	80.725	18645.1	15229.9	81.6831
Otolemur garnettii	897916	526591	58.6459	48158.9	29535.5	61.3293
Rattus norvegicus	1.13423e+06	1.03718e+06	91.4437	60807.2	55917.1	91.958
Sorex araneus	1.12532e+06	690596	61.3686	60443	38452.9	63.6184
Spermophilus tridecemlineatus	1.13305e+06	625220	55.1805	60846.7	35061.1	57.6221
Takifugu rubripes	170878	153205	89.6571	9254.26	8354.27	90.2748
Tetraodon nigroviridis	76893	56713.5	73.7564	4248.05	3237.04	76.2006
Tupaia belangeri	1.00461e+06	587472	58.4778	53929.9	32838.1	60.8903
Xenopus tropicalis	634763	573566	90.3591	34131.8	31153.7	91.2748
Summary

## Sheet: Zfx_GSM288352
Species	Average expected tag count per simulation run	Average mapped tags per simulation run	Average mapped tags per simulation run (%)	Average number of expected DNA binding sites per simulation run	Average number of DNA binding sites found per simulation run	Average DNA binding sites found per simulation run (%)
Aedes aegypti	200665	190064	94.717	17252.9	16425.6	95.2053
Anopheles gambiae	37549	35107.3	93.4972	3245.42	3066.95	94.5008
Arabidopsis thaliana	11108.7	11109.9	100.01	944.877	946.696	100.193
Bos taurus	340374	321203	94.3676	29264.4	27674.6	94.5674
Canis familiaris	360124	339868	94.3753	31027.9	29351.7	94.5978
Cavia porcellus	363557	199640	54.9128	31294	17913.8	57.2435
Ciona intestinalis	20410.3	17052.3	83.5473	1723.87	1453.13	84.2949
Ciona savignyi	25967.7	25490.2	98.161	2231.03	2186.3	97.9951
Danio rerio	20455.4	20331.6	99.395	1763.08	1759.4	99.7914
Dasypus novemcinctus	63402	30546.4	48.1789	5464.02	2759.85	50.5094
Drosophila melanogaster	14842.5	14121.4	95.1417	1283.35	1204.88	93.8854
Echinops telfairi	62517.5	31094.8	49.7377	5385.85	2784.15	51.6939
Erinaceus europaeus	358307	218247	60.9105	30854.1	19556.4	63.3837
Felis catus	94304.6	44957.6	47.6728	8125.02	4035.91	49.6726
Gallus gallus	145629	138892	95.3741	12481.6	12006.3	96.1919
Gasterosteus aculeatus	53371.9	51547.9	96.5825	4610.68	4468.11	96.9077
Loxodonta africana	40326.9	25374.9	62.923	3480.21	2301.41	66.1284
Macaca mulatta	355660	329881	92.7516	30662.8	28642.3	93.4107
Microcebus murinus	353888	224661	63.4836	30491.9	20207.8	66.2726
Monodelphis domestica	187052	180882	96.7015	16074.7	15580.4	96.925
Mus musculus	352696	342905	97.224	30385.9	29551.3	97.2535
Myotis lucifugus	355116	204642	57.6269	30586.1	18339.5	59.9602
Ochotona princeps	357309	199098	55.7216	30760.3	17893.1	58.1696
Ornithorhynchus anatinus	237628	218789	92.0721	20431.5	19163.5	93.7941
Oryctolagus cuniculus	5444.82	3346.88	61.4691	475.139	295.762	62.2475
Oryzias latipes	117877	95754.3	81.2321	10191	8384.92	82.2776
Otolemur garnettii	355374	208214	58.5901	30610.4	18788.6	61.3797
Rattus norvegicus	360477	329987	91.5418	31057.8	28566.9	91.9797
Sorex araneus	361778	221684	61.2763	31150	19812.8	63.6045
Spermophilus tridecemlineatus	357728	196741	54.9974	30809.6	17754.5	57.6266
Takifugu rubripes	56707.7	50513.4	89.0767	4877.66	4380.56	89.8086
Tetraodon nigroviridis	32058.5	23794.3	74.2217	2780.62	2133.65	76.7329
Tupaia belangeri	353083	205039	58.071	30400.1	18478.7	60.785
Xenopus tropicalis	214286	193282	90.1984	18411.2	16793.2	91.2117
Summary

## Sheet: STAT3_GSM288353
Species	Average expected tag count per simulation run	Average mapped tags per simulation run	Average mapped tags per simulation run (%)	Average number of expected DNA binding sites per simulation run	Average number of DNA binding sites found per simulation run	Average DNA binding sites found per simulation run (%)
Aedes aegypti	56626.2	53683.3	94.803	5608.55	5334.73	95.1178
Anopheles gambiae	12555.6	11710.2	93.2668	1215.06	1147.93	94.475
Arabidopsis thaliana	5161.87	5148.97	99.75	462.924	459.029	99.1588
Bos taurus	100206	94153.1	93.9594	9977.48	9447.75	94.6907
Canis familiaris	117353	109878	93.6302	11694.6	11026.2	94.2845
Cavia porcellus	120021	66068.1	55.0472	12008.6	6857.17	57.1022
Ciona intestinalis	3634.02	2540	69.895	345.481	251.487	72.7933
Ciona savignyi	8488.7	8332.95	98.1651	838.977	826.213	98.4786
Danio rerio	51403.4	51266.1	99.733	5042.99	5061.44	100.366
Dasypus novemcinctus	20561.9	9754.59	47.4402	1981.57	1001.36	50.5334
Drosophila melanogaster	4944.52	4603.4	93.101	482.585	461.246	95.5782
Echinops telfairi	20015.3	9802.35	48.9742	2001.22	1043.55	52.1456
Erinaceus europaeus	117184	71220	60.7764	11734.1	7419.8	63.233
Felis catus	27637	13502.5	48.8567	2747.09	1385.75	50.4443
Gallus gallus	49226	47118.4	95.7185	4997.38	4823.64	96.5233
Gasterosteus aculeatus	23038.2	22299.2	96.7923	2283.1	2245.12	98.3364
Loxodonta africana	13073.2	8353.01	63.8942	1342.32	875.548	65.2265
Macaca mulatta	117885	109659	93.0219	11772.2	11040.7	93.7863
Microcebus murinus	117248	73832.4	62.9711	11748.4	7775.52	66.1837
Monodelphis domestica	62457.6	60390.3	96.6901	6120.58	5943.67	97.1095
Mus musculus	105895	102853	97.1272	10573.4	10277.4	97.2013
Myotis lucifugus	116958	67716.2	57.8981	11724.5	7066.12	60.2681
Ochotona princeps	117881	65688.4	55.7244	11797.8	6843.54	58.007
Ornithorhynchus anatinus	81206.3	74697.3	91.9846	8144.02	7610.4	93.4477
Oryctolagus cuniculus	2756.73	1649.61	59.8392	220.019	134.644	61.1964
Oryzias latipes	38624.1	31275.2	80.9732	3857.23	3161.21	81.9555
Otolemur garnettii	118669	69046.5	58.1841	11880.2	7268.46	61.1811
Rattus norvegicus	117941	107989	91.5615	11792	10847.4	91.9894
Sorex araneus	116467	70906.1	60.8809	11639.5	7380.39	63.4081
Spermophilus tridecemlineatus	105678	57618.1	54.5224	10588.8	6026.29	56.9121
Takifugu rubripes	19684.5	17104.6	86.8936	1954.64	1743.96	89.2213
Tetraodon nigroviridis	10655.8	7814.27	73.3336	1077.32	819.858	76.1019
Tupaia belangeri	116530	67674.2	58.0743	11674.7	7081.19	60.6542
Xenopus tropicalis	71210.8	63860.2	89.6777	7144.8	6511.41	91.135
Summary

[truncated: 7 more sheets: Klf4_GSM288354, Esrrb_GSM288355, c-Myc_GSM288356, n-Myc_GSM288357, GFP_GSM288358, p300_GSM288359, Suz12_GSM288360]
