# Supplementary material for: Impact of genome assembly status on ChIP-Seq and ChIP-PET data mapping
Source: BMC Res Notes. 2009 Dec 16;2:257. doi: 10.1186/1756-0500-2-257 (PMC2804576; doi:10.1186/1756-0500-2-257)
Supplement: Additional file 4 — Table S3. Outcome of simulated ChIP-PET mapping. [file 1756-0500-2-257-S4.XLS]

## Sheet: P53
Species	Average expected number of di-tags per simulation run	Average number of mapped di-tags per simulation run	Average number of mapped di-tags per simulation run (%)	Average number of di-tags mapped at one end per simulation run	Average number of di-tags mapped at one end per simulation run (%)	Average number of missed di-tags per simulation run	Average number of missed di-tags per simulation run (%)
Aedes aegypti	29665.9	28789.3	97.0451	199.911	0.673877	676.688	2.28103
Anopheles gambiae	4858.64	4627.07	95.2338	114.333	2.35318	117.238	2.41299
Arabidopsis thaliana	1303.07	1294.64	99.3536	7.52284	0.577318	0.900001	0.0690679
Bos taurus	52820.2	51215.8	96.9627	230.521	0.436426	1373.79	2.60088
Canis familiaris	55379.2	53786.7	97.1244	217.189	0.392186	1375.27	2.48337
Cavia porcellus	61142.2	45557.5	74.5108	3936.24	6.43784	11648.4	19.0514
Ciona intestinalis	2555.86	2249.06	87.9963	90.1839	3.52851	216.613	8.47515
Ciona savignyi	2812.54	2756.93	98.0226	26.461	0.940822	29.154	1.03657
Danio rerio	2128.59	2102.86	98.7914	29.5576	1.3886	-3.83125	-0.17999
Dasypus novemcinctus	8755.83	6117.41	69.8668	608.97	6.95503	2029.45	23.1782
Drosophila melanogaster	763.029	714.406	93.6277	9.16205	1.20075	39.4608	5.1716
Echinops telfairi	8066.62	5760.72	71.4142	446.583	5.53619	1859.32	23.0496
Erinaceus europaeus	61062.6	47097.3	77.1296	4312.01	7.06162	9653.28	15.8088
Felis catus	12749	9002.6	70.614	776.854	6.09343	2969.58	23.2926
Gallus gallus	21828.3	21094.3	96.6372	393.098	1.80086	340.952	1.56197
Gasterosteus aculeatus	8993.95	8806.56	97.9165	94.1592	1.04692	93.2287	1.03657
Loxodonta africana	5109.6	3829.94	74.9557	474.54	9.28721	805.124	15.7571
Macaca mulatta	60504.1	57674.5	95.3233	1062.67	1.75635	1766.9	2.9203
Microcebus murinus	61238.1	47906.4	78.2297	4497.18	7.34376	8834.57	14.4266
Monodelphis domestica	27772.2	27229.3	98.0453	198.915	0.716239	343.961	1.23851
Mus musculus	58753.3	57882.2	98.5174	0.394346	0.00067119	870.659	1.48189
Myotis lucifugus	60152	45709.2	75.9894	3812.88	6.33874	10630	17.6719
Ochotona princeps	60940.6	45555.6	74.7542	4266.07	7.00037	11118.9	18.2455
Ornithorhynchus anatinus	37919.8	35531.1	93.7006	1528.93	4.032	859.773	2.26735
Oryctolagus cuniculus	754.879	432.47	57.29	91.9547	12.1814	230.454	30.5286
Oryzias latipes	18258	16244.7	88.9727	431.471	2.36318	1581.91	8.66416
Otolemur garnettii	60969.7	46181.6	75.7452	4540.32	7.44685	10247.7	16.8079
Rattus norvegicus	59402.9	56550.8	95.1987	695.813	1.17134	2156.3	3.62996
Sorex araneus	60501.5	46854.7	77.4439	4073.77	6.73334	9573	15.8227
Spermophilus tridecemlineatus	60947.2	45251.9	74.2477	4293.38	7.04443	11401.9	18.7079
Takifugu rubripes	7619.54	7113.24	93.3553	163.35	2.14383	342.944	4.50086
Tetraodon nigroviridis	3782.12	2969.23	78.5071	358.269	9.4727	454.618	12.0202
Tupaia belangeri	60965.3	46271.4	75.8979	4241.43	6.95712	10452.5	17.145
Xenopus tropicalis	6118.41	5972.11	97.6088	79.7329	1.30316	66.5691	1.08801

## Sheet: STAT1
Species	Average expected number of di-tags per simulation run	Average number of mapped di-tags per simulation run	Average number of mapped di-tags per simulation run (%)	Average number of di-tags mapped at one end per simulation run	Average number of di-tags mapped at one end per simulation run (%)	Average number of missed di-tags per simulation run	Average number of missed di-tags per simulation run (%)
Aedes aegypti	127510	119895	94.0277	1349.59	1.05842	6265.64	4.91383
Anopheles gambiae	25667	23316.7	90.8432	842.326	3.28175	1507.96	5.8751
Arabidopsis thaliana	7215.78	7196.1	99.7273	12.5002	0.173234	7.18063	0.0995128
Bos taurus	223439	209574	93.7951	1611.42	0.721192	12252.8	5.48373
Canis familiaris	234134	220015	93.9698	1449.35	0.619028	12669.4	5.41116
Cavia porcellus	251103	122531	48.797	23072.2	9.18835	105500	42.0146
Ciona intestinalis	15906.7	12479.8	78.456	812.692	5.1091	2614.25	16.4349
Ciona savignyi	16135.7	15761.9	97.6833	130.438	0.808377	243.375	1.5083
Danio rerio	98199.2	97314.1	99.0987	884.599	0.900821	0.478325	0.000487096
Dasypus novemcinctus	41385.6	17207.6	41.5787	3995.71	9.65483	20182.3	48.7665
Drosophila melanogaster	9626.75	9196.82	95.534	30.7571	0.319497	399.171	4.14648
Echinops telfairi	37988.5	17123.4	45.0753	2995.07	7.88415	17870	47.0405
Erinaceus europaeus	251645	136966	54.4282	25127.1	9.98512	89552.2	35.5867
Felis catus	57842.6	24328.9	42.0605	5135.83	8.87897	28377.9	49.0605
Gallus gallus	97656.7	91189	93.3771	2812.76	2.88025	3654.96	3.74266
Gasterosteus aculeatus	42639.7	40883.1	95.8802	685.617	1.60793	1071.05	2.51187
Loxodonta africana	27652.8	15146.3	54.773	3450.03	12.4762	9056.51	32.7507
Macaca mulatta	250839	227715	90.7813	6983.69	2.78413	16140.4	6.43458
Microcebus murinus	249528	141349	56.6466	26577.4	10.6511	81601.3	32.7023
Monodelphis domestica	119418	114597	95.963	1278.25	1.0704	3542.69	2.96662
Mus musculus	246731	238917	96.8329	44.0886	0.0178691	7770.17	3.14925
Myotis lucifugus	250643	129886	51.8212	23209.2	9.25984	97547.8	38.919
Ochotona princeps	251259	124116	49.3975	24932	9.92281	102211	40.6797
Ornithorhynchus anatinus	161071	141960	88.1353	9656.25	5.99503	9454.3	5.86965
Oryctolagus cuniculus	4176.1	2292.89	54.905	413.913	9.91148	1469.3	35.1835
Oryzias latipes	81040.5	63600.8	78.4803	2912.69	3.59412	14527	17.9256
Otolemur garnettii	250763	129114	51.4886	27085.6	10.8013	94563.1	37.7101
Rattus norvegicus	247859	223772	90.2819	4601.15	1.85636	19486.1	7.86177
Sorex araneus	250992	138169	55.049	23892.8	9.51933	88930.8	35.4317
Spermophilus tridecemlineatus	251634	121681	48.3566	25844.5	10.2707	104108	41.3727
Takifugu rubripes	36648.8	32119.3	87.6408	1127.53	3.07657	3401.98	9.28265
Tetraodon nigroviridis	21318.8	14215.2	66.6793	2162.3	10.1427	4941.25	23.178
Tupaia belangeri	251493	129958	51.6747	25621.2	10.1876	95913.6	38.1377
Xenopus tropicalis	140383	123021	87.6322	5543.4	3.94876	11818.9	8.419
